# Supplementary material for: Schizophrenia and Hospital Admissions for Cardiovascular Events in a Large Population: The APNA Study
Source: J Cardiovasc Dev Dis. 2022 Jan 13;9(1):25. doi: 10.3390/jcdd9010025 (PMC8778060; doi:10.3390/jcdd9010025)
Supplement: Supplementary file 1 [file jcdd-09-00025-s001.zip]

Archive with 1 entries (1 files):
- Suplementary.pdf
